# Supplementary material for: Challenges of DMEK Technique with Young Corneal Donors’ Grafts: Surgical Keys for Success—A Pilot Study
Source: J Clin Med. 2023 Sep 30;12(19):6316. doi: 10.3390/jcm12196316 (PMC10573660; doi:10.3390/jcm12196316)
Supplement: Supplementary file 1 [file jcm-12-06316-s001.zip]

Archive with 1 entries (1 files):
- jcm-2601839-supplementary.mp4
